# Supplementary material for: Myocardial Strain for the Differentiation of Myocardial Involvement in the Post-Acute Sequelae of COVID-19—A Multiparametric Cardiac MRI Study
Source: Tomography. 2024 Feb 27;10(3):331–48. doi: 10.3390/tomography10030026 (PMC10974260; doi:10.3390/tomography10030026)
Supplement: Supplementary file 1 [file tomography-10-00026-s001.zip]

Archive with 1 entries (1 files):
- tomography-2748583-supplementary.pdf
